# Supplementary material for: Waning of IgG, Total and Neutralizing Antibodies 6 Months Post-Vaccination with BNT162b2 in Healthcare Workers
Source: Vaccines (Basel). 2021 Sep 28;9(10):1092. doi: 10.3390/vaccines9101092 (PMC8540417; doi:10.3390/vaccines9101092)
Supplement: Supplementary file 1 [file vaccines-09-01092-s001.zip]

Archive with 1 entries (1 files):
- vaccines-1399894-supplementary.pdf
